# Supplementary material for: Study on NGF and VEGF during the Equine Perinatal Period—Part 2: Foals Affected by Neonatal Encephalopathy
Source: Vet Sci. 2022 Aug 26;9(9):459. doi: 10.3390/vetsci9090459 (PMC9503474; doi:10.3390/vetsci9090459)
Supplement: Supplementary file 1 [file vetsci-09-00459-s001.zip]

Archive with 1 entries (1 files):
- vetsci-1843295-supplementary.pdf
